# Supplementary material for: A customized Web portal for the genome of the ctenophore Mnemiopsis leidyi
Source: BMC Genomics. 2014 Apr 28;15:316. doi: 10.1186/1471-2164-15-316 (PMC4234515; doi:10.1186/1471-2164-15-316)
Supplement: Additional file 1 — The scaffoldToGFF3.pl script reformats scaffold sequences from FASTA to GFF3. The script creates a GFF3 file for each sequence in the input scaffold FASTA file and is able to handle both gapped [e.g., the scaffold (SCF) track] and repeat-masked [e.g., the repeat-masked (MASK) track] regions in a scaffold. [file 1471-2164-15-316-S1.zip]

Archive with 1 entries (1 files):
- 1231167650113075_add1.pl
