# Supplementary material for: A customized Web portal for the genome of the ctenophore Mnemiopsis leidyi
Source: BMC Genomics. 2014 Apr 28;15:316. doi: 10.1186/1471-2164-15-316 (PMC4234515; doi:10.1186/1471-2164-15-316)
Supplement: Additional file 2 — The evmToGFF3.pl script parses a GFF3-formatted output file created by EvidenceModeler (EVM) by collecting data about the start and end positions of predicted genes, using this information to create well-formed GFF3 files. [file 1471-2164-15-316-S2.zip]

Archive with 1 entries (1 files):
- 1231167650113075_add2.pl
