# Supplementary material for: A customized Web portal for the genome of the ctenophore Mnemiopsis leidyi
Source: BMC Genomics. 2014 Apr 28;15:316. doi: 10.1186/1471-2164-15-316 (PMC4234515; doi:10.1186/1471-2164-15-316)
Supplement: Additional file 2 — The evmToGFF3.pl script parses a GFF3-formatted output file created by EvidenceModeler (EVM) by collecting data about the start and end positions of predicted genes, using this information to create well-formed GFF3 files. [file 1471-2164-15-316-S2.zip › 1231167650113075_add2.pl]

#!/usr/bin/perl

#########################################################################################################################################################
#																			#
# evmToGFF3.pl																		#
#																			#
# This program parses a .gff3-formatted output file created by EVidenceModeler (EVM) software (More info: http://evidencemodeler.sourceforge.net/)	#
# The EVM output file has the following format:														#
#																			#
# #seqname	source 	feature	start	end	score	strand	frame	group										#
# ML0001	EVM	gene	108032	108445	.	+	.	ID=evm.TU.ML0001.1; Name=EVM%20prediction%20ML0001.1; 				#
# ML0001	EVM	mRNA	108032	108445	.	+	.	ID=evm.model.ML0001.1; Parent=evm.TU.ML0001.1; 					#
# ML0001	EVM	exon	108032	108445	.	+	.	ID=evm.model.ML0001.1.exon1; Parent=evm.model.ML0001.1				#
# ML0001	EVM	CDS	108032	108445	.	+	0	ID=evm.model.ML0001.1.cds1; Parent=evm.model.ML0001.1				#
#																			#
# ML0003	EVM	gene	29928	31286	.	+	.	ID=evm.TU.ML0003.1; Name=EVM%20prediction%20ML0003.1; 				#
# ML0003	EVM	mRNA	29928	31286	.	+	.	ID=evm.model.ML0003.1; Parent=evm.TU.ML0003.1; 					#
# ML0003	EVM	exon	29928	31286	.	+	.	ID=evm.model.ML0003.1.exon1; Parent=evm.model.ML0003.1				#
# ML0003	EVM	CDS	29928	31286	.	+	0	ID=evm.model.ML0003.1.cds1; Parent=evm.model.ML0003.1				#	
#																			#
# The program collects data such as start and end positions of predicted genes.										#
# It then uses these data to create .gff3-formated files accepted by JBrowse.										#
# The program accepts three parameters (two are required and one is optional).										#
# The two required parameters are the EVM output file and output directory.										#
# The third parameter is the source of the program. 													#
# If no data source is given, evm will be used for the program name by default.										#
#																			#
# Usage: ./evmToGFF3.pl -i EVM_file -o output_dir -n evm												#
#																			#
# The program requires two parameters -i and -o														#
#  -i: EVM output file																	#
#  -o: output directory																	#
#  -n: optional: data source. Default: evm														#
#																			#
# Two output files (ML0001.gff3, ML0003.gff3) will be created for the given input as shown above:							#
#																			#
# ML0001.gff3:																		#
# ML0001	EVM	gene	108032	108445	.	+	.	ID=ML00011G;Name=ML00011a							#
# ML0001	EVM	mRNA	108032	108445	.	+	.	ID=ML00011;Parent=ML00011G;Name=ML00011a					#
# ML0001	EVM	exon	108032	108445	.	+	.	Parent=ML00011									#
# ML0001	EVM	CDS	108032	108445	.	+	0	Parent=ML00011									#
#																			#
# ML0003.gff3:																		#
# ML0003	EVM2.2	gene	29928	31286	.	+	.	ID=ML00031G;Name=ML00031a							#
# ML0003	EVM2.2	mRNA	29928	31286	.	+	.	ID=ML00031;Parent=ML00031G;Name=ML00031a					#
# ML0003	EVM2.2	exon	29928	31286	.	+	.	Parent=ML00031									#
# ML0003	EVM2.2	CDS	29928	31286	.	+	.	Parent=ML00031									#
#																			#
######################################################################################################################################################### 

use strict;
use warnings;
use Getopt::Std;

my $usage=
  "\nUSAGE:\n".
  "        $0 -i [input] -o [outdir] -n [source]\n".
  "\n".
  " -i: EVM output file\n".
  " -o: output directory\n".
  " -n: data source. Default: evm\n\n";

my %args;
getopt('ion', \%args);

my $infile = $args{'i'} if $args{'i'};
my $outdir = $args{'o'} if $args{'o'};
my $source = $args{'n'} if $args{'n'};

die $usage unless ($infile && $outdir);

$outdir .= "/" unless $outdir =~ /\/$/;
$source = "evm" unless $source;
$source = uc($source);

#Parse EVM file and store info on start, end coordinates, strand, etc.
open (FH, $infile) or die "Can't open file for reading: $infile\n";
my ($data,$order_hash,$seqname,$feature,$start,$end,$strand,$score,$frame,$id,$name,$gene_id);
while (<FH>){
    chomp ($_);
    if($_ =~ /(\S+)\s+(\S+)\s+(\S+)\s+(\d+)\s+(\d+)\s+(\S+)\s+(\S+)\s+(\S+)\s+ID=(\S+);\s+(Name|Parent)=(.*)/){
	$seqname = $1;
	$feature = $3;
	$start = $4;
	$end = $5;
	$score = $6;
	$strand = $7;
	$frame = $8;
	$id = $9;
	$name = $11; 

	if($feature eq 'gene'){
	    $gene_id = $id;
	    $data->{$seqname}->{$gene_id}->{'gene'} = [$start,$end,$score,$strand,$frame];
	    $data->{$seqname}->{$gene_id}->{'data'} = [];

	    #for displaying gene_id in ascending order
	    $order_hash->{$seqname} = [] unless (exists $order_hash->{$seqname});
	    push @{$order_hash->{$seqname}},$gene_id;
	}
	elsif($feature eq 'mRNA'){
	    $data->{$seqname}->{$gene_id}->{'transcript'} = [$start,$end,$score,$strand,$frame];
	}	    	    	    
 	else{
	    push @{$data->{$seqname}->{$gene_id}->{'data'}},[$start,$end,$score,$strand,$frame];
	}
    }
}
close (FH);

#Loop through the EVM data hash collected above
foreach my $seqname (sort keys %$data){
    my $contig_hash = $data->{$seqname};

    my $output = $outdir."$seqname.gff3";
    open (OUT, ">$output") or die "Can't open file for writing: $!\n";

    my $min_start = 1;
    my $max_end = getWindowRange($contig_hash);
    $max_end += 10000;

    print OUT "##gff-version 3\n";
    print OUT "##Note: See http://song.sourceforge.net\n\n";

    print OUT "$seqname\texample\tcontig\t$min_start\t$max_end\t.\t.\t.\tName=$seqname\n\n";

    my $cnt=0;
    my ($gene_data,$transcript_data);
    #print gene in ascending order
    foreach my $gene (@{$order_hash->{$seqname}}){
	$cnt++;
	print OUT "\n";
	$gene_data = $contig_hash->{$gene}->{'gene'};
 	$transcript_data = $contig_hash->{$gene}->{'transcript'};

	#print gene and mRNA data
	print OUT "$seqname\t$source\tgene\t",join("\t",@$gene_data),"\tID=${seqname}${cnt}G;Name=${seqname}${cnt}\n";
	print OUT "$seqname\t$source\tmRNA\t",join("\t",@$transcript_data),"\tID=${seqname}${cnt};Parent=${seqname}${cnt}G;Name=${seqname}${cnt}\n";

     	#print exon and CDS data
	my $order=0;
	foreach my $exon_data (@{$contig_hash->{$gene}->{'data'}}){
	    $order++;

	    if($order % 2 == 0){#even is CDS, odd is exon
		$feature = "CDS";
	    }
	    else{
		$feature = "exon";
	    }
 
	    print OUT "$seqname\t$source\t$feature\t",join("\t",@$exon_data),"\tParent=${seqname}${cnt}\n";
	}
    }

    close (OUT);
}

#Retrieve the maximum position of genes within a scaffold
sub getWindowRange {
    my ($contig_hash) = @_;

    my $max_end = 0;
    my $end;
    foreach my $gene (sort keys %$contig_hash){
        my $gene_data = $contig_hash->{$gene}->{'gene'};
    	$end = $gene_data->[1];
 	$max_end = $end unless ($max_end >= $end);
    }

    return $max_end;
}
