# Supplementary material for: A customized Web portal for the genome of the ctenophore Mnemiopsis leidyi
Source: BMC Genomics. 2014 Apr 28;15:316. doi: 10.1186/1471-2164-15-316 (PMC4234515; doi:10.1186/1471-2164-15-316)
Supplement: Additional file 3 — The cufflinksToGFF3.pl script parses predicted transcript assemblies from the GTF-formatted file created by Cufflinks. [file 1471-2164-15-316-S3.zip]

Archive with 1 entries (1 files):
- 1231167650113075_add3.pl
