# Supplementary material for: A customized Web portal for the genome of the ctenophore Mnemiopsis leidyi
Source: BMC Genomics. 2014 Apr 28;15:316. doi: 10.1186/1471-2164-15-316 (PMC4234515; doi:10.1186/1471-2164-15-316)
Supplement: Additional file 3 — The cufflinksToGFF3.pl script parses predicted transcript assemblies from the GTF-formatted file created by Cufflinks. [file 1471-2164-15-316-S3.zip › 1231167650113075_add3.pl]

#!/usr/bin/perl

#################################################################################################################################################################################################################################################################
#																																#
# cufflinksToGFF3.pl																														#
#																																#
# This program parses a predicted transcript assembly in GTF-formmated file created by Cufflinks (More info: http://cufflinks.cbcb.umd.edu/)															#
# The program collects data such as start and end positions of predicted transcripts.																						#
# It then uses these data to create .gff3-formated files accepted by JBrowse.																							#
# The program accepts three parameters (two are required and one is optional).																							#
# The two required parameters are the Cufflinks output file and output directory.																						#
# The third optional parameter is the source of the program.																									#
# If no data source is given, cufflinks will be used for the program name by default.																				#
#																																#
# Usage: ./cufflinksToGFF3.pl -i cufflinks_file -o output_dir -n cufflinks																							#
#																																#
# The program requires two parameters -i and -o																											#
#  -i: Cufflinks output file																													#
#  -o: output directory																														#
#  -n: optional: data source (e.g. cufflinks)																											#
#																																#
# The program creates a separate file for each predicted input transcript.																							#
#																																#	
# Input file:																															#
# ML0001	Cufflinks	transcript	3797	5023	1000	+	.	gene_id "ML00011G"; transcript_id "ML00011"; FPKM "315884.5753347107"; frac "1.000000"; conf_lo "299583.229950"; conf_hi "332185.920719"; cov "367.041129";		#
# ML0001	Cufflinks	exon	3797	3988	1000	+	.	gene_id "ML00011G"; transcript_id "ML00011"; exon_number "1"; FPKM "315884.5753347107"; frac "1.000000"; conf_lo "299583.229950"; conf_hi "332185.920719"; cov "367.041129";	#
# ML0001	Cufflinks	exon	4163	4304	1000	+	.	gene_id "ML00011G"; transcript_id "ML00011"; exon_number "2"; FPKM "315884.5753347107"; frac "1.000000"; conf_lo "299583.229950"; conf_hi "332185.920719"; cov "367.041129";	#	
# ML0001	Cufflinks	exon	4429	4511	1000	+	.	gene_id "ML00011G"; transcript_id "ML00011"; exon_number "3"; FPKM "315884.5753347107"; frac "1.000000"; conf_lo "299583.229950"; conf_hi "332185.920719"; cov "367.041129";	#
# ML0001	Cufflinks	exon	4674	4782	1000	+	.	gene_id "ML00011G"; transcript_id "ML00011"; exon_number "4"; FPKM "315884.5753347107"; frac "1.000000"; conf_lo "299583.229950"; conf_hi "332185.920719"; cov "367.041129";	#
# ML0001	Cufflinks	exon	4938	5023	1000	+	.	gene_id "ML00011G"; transcript_id "ML00011"; exon_number "5"; FPKM "315884.5753347107"; frac "1.000000"; conf_lo "299583.229950"; conf_hi "332185.920719"; cov "367.041129";	#
#																																#
# Output file:																															#
# ML0001	CUFFLINKS	gene	3797	5023	.	+	.	ID=ML0001_cuf_1G;Name=ML0001_cuf_1																		#
# ML0001	CUFFLINKS	mRNA	3797	5023	.	+	.	ID=ML0001_cuf_1;Parent=ML0001_cuf_1G;Name=ML0001_cuf_1																#
# ML0001	CUFFLINKS	exon	3797	3988	.	+	.	Parent=ML0001_cuf_1																				#	
# ML0001	CUFFLINKS	CDS	3797	3988	.	+	.	Parent=ML0001_cuf_1																				#
# ML0001	CUFFLINKS	exon	4163	4304	.	+	.	Parent=ML0001_cuf_1																				#
# ML0001	CUFFLINKS	CDS	4163	4304	.	+	.	Parent=ML0001_cuf_1																				#
# ML0001	CUFFLINKS	exon	4429	4511	.	+	.	Parent=ML0001_cuf_1																				#
# ML0001	CUFFLINKS	CDS	4429	4511	.	+	.	Parent=ML0001_cuf_1																				#
# ML0001	CUFFLINKS	exon	4674	4782	.	+	.	Parent=ML0001_cuf_1																				#
# ML0001	CUFFLINKS	CDS	4674	4782	.	+	.	Parent=ML0001_cuf_1																				#
# ML0001	CUFFLINKS	exon	4938	5023	.	+	.	Parent=ML0001_cuf_1																				#
# ML0001	CUFFLINKS	CDS	4938	5023	.	+	.	Parent=ML0001_cuf_1																				#
#																																#
#################################################################################################################################################################################################################################################################

use strict;
use warnings;
use Getopt::Std;

my $usage=
  "\nUSAGE:\n".
  "        $0 -i [input] -o [outdir] -n [source]\n".
  "\n".
  " -i: Cufflinks output file\n".
  " -o: output directory\n".
  " -n: optional: data source (e.g. cufflinks)\n\n";

my %args;
getopt('ion', \%args);

my $infile = $args{'i'} if $args{'i'};
my $outdir = $args{'o'} if $args{'o'};
my $source = $args{'n'} if $args{'n'};

die $usage unless ($infile && $outdir);
$outdir .= "/" unless $outdir =~ /\/$/;
$source = "cufflinks" unless $source;
$source = uc($source);


my ($data,$order_hash,$seqname,$start,$end,$strand,$gene,$transcript);
my ($score,$frame) = (".",".");
#Parse cufflinks output; store data of transcripts such as start, end position, and strand of predicted transcripts, 
open (FH, $infile) or die "Can't open file for reading: $infile\n";
while(<FH>){
    chomp ($_);
    if($_ =~ /(\S+)\s+(\S+)\s+(\S+)\s+(\S+)\s+(\S+)\s+(\S+)\s+(\S+)\s+(\S+)\s+gene_id\s+"(\S+)";\s+transcript_id\s+"(\S+)";/ && $3 eq 'transcript'){
	$seqname = $1;
	$start = $4;
	$end = $5;
	$strand = $7;
	$gene = $9;
	$transcript = $10;
 
	$data->{$seqname}->{$transcript}->{'data'} = [$start,$end,$score,$strand,$frame];#data for transcript, it occurs only once

	$order_hash->{$seqname}->{$start}->{$end} = [] unless (exists $order_hash->{$seqname}->{$start}->{$end});
	push @{$order_hash->{$seqname}->{$start}->{$end}},$transcript;
    }
    elsif($_ =~ /(\S+)\s+(\S+)\s+(\S+)\s+(\S+)\s+(\S+)\s+(\S+)\s+(\S+)\s+(\S+)\s+gene_id\s+"(\S+)";\s+transcript_id\s+"(\S+)";\s+exon_number\s+"(\d+)";/ && $3 eq 'exon'){
	$seqname = $1;
	$start = $4;
	$end = $5;
	$strand = $7;
	$gene = $9;
	$transcript = $10;
		
	push @{$data->{$seqname}->{$transcript}->{'exon'}},[$start,$end,$score,$strand,$frame]; #data for exon

    }

}
close (FH);


#Create GFF3-formatted file for each scaffold
foreach my $seqname (sort keys %$data){
    my $scf_hash = $data->{$seqname};

    my $output = $outdir.$seqname.".gff3";
    open (OUT, ">$output") or die "Can't open file for writing: $!\n";
    
    my $min_start = 1;
    my $max_end = getWindowRange($scf_hash);
    $max_end += 10000;

    print OUT "##gff-version 3\n";
    print OUT "##Note: See http://song.sourceforge.net\n\n";
    print OUT "$seqname\texample\tcontig\t$min_start\t$max_end\t.\t.\t.\tName=$seqname\n\n";

    my (@exon_arr,$group);
    my $cnt=0;
    #print transcripts in ascending order	
    foreach my $ostart (sort {$a<=>$b} keys %{$order_hash->{$seqname}}){
	foreach my $oend (sort {$a<=>$b} keys %{$order_hash->{$seqname}->{$ostart}}){
	    foreach my $gene_transcript (@{$order_hash->{$seqname}->{$ostart}->{$oend}}){
	    	$cnt++;
		print OUT "\n" if $cnt > 1;
    
    	    	#gene
    	    	$group = "ID=${seqname}_cuf_${cnt}G;Name=${seqname}_cuf_${cnt}";
    	    	print OUT "$seqname\tCUFFLINKS\tgene\t",join("\t",@{$scf_hash->{$gene_transcript}->{'data'}}),"\t$group\n";

    	    	#mRNA
    	    	$group = "ID=${seqname}_cuf_${cnt};Parent=${seqname}_cuf_${cnt}G;Name=${seqname}_cuf_${cnt}";
    	    	print OUT "$seqname\t$source\tmRNA\t",join("\t",@{$scf_hash->{$gene_transcript}->{'data'}}),"\t$group\n";
    
    	    	@exon_arr = @{$scf_hash->{$gene_transcript}->{'exon'}};   
   	    	@exon_arr = reverse(@exon_arr) if ($strand eq '-');

    	    	foreach my $exon (@exon_arr){
	    	    #exon
 	    	    $group = "Parent=${seqname}_cuf_${cnt}";
	    	    print OUT "$seqname\t$source\texon\t",join("\t",@$exon),"\t$group\n";

	    	    #CDS
	    	    $group = "Parent=${seqname}_cuf_${cnt}";
	    	    print OUT "$seqname\t$source\tCDS\t",join("\t",@$exon),"\t$group\n";
    	    	}
            }
    	}
    }

    close (OUT);
}

#This subroutine returns the maximum end coordinate of a predicted transcript
sub getWindowRange {
    my ($scf_hash) = @_;

    my $max_end = 0;
    my ($data,$end);
    foreach my $transcript (sort keys %$scf_hash){
	$data = $scf_hash->{$transcript}->{'data'};
	$end = $data->[1];
	$max_end = $end unless ($max_end >= $end);
    }

    return $max_end;
}
