# Supplementary material for: A customized Web portal for the genome of the ctenophore Mnemiopsis leidyi
Source: BMC Genomics. 2014 Apr 28;15:316. doi: 10.1186/1471-2164-15-316 (PMC4234515; doi:10.1186/1471-2164-15-316)
Supplement: Additional file 4 — The create_wiki_page.pl script creates MediaWiki pages for displaying genomic data. Here, we provide a sample wiki page that takes as input FASTA-formatted nucleotide and protein sequences, GFF3 files containing exonic coordinates, and an hmmscan output file containing information on Pfam-A domains. The output of this perl script is called wikipage.out. [file 1471-2164-15-316-S4.zip]

Archive with 1 entries (1 files):
- 1231167650113075_add4.pl
