# Supplementary material for: A customized Web portal for the genome of the ctenophore Mnemiopsis leidyi
Source: BMC Genomics. 2014 Apr 28;15:316. doi: 10.1186/1471-2164-15-316 (PMC4234515; doi:10.1186/1471-2164-15-316)
Supplement: Additional file 4 — The create_wiki_page.pl script creates MediaWiki pages for displaying genomic data. Here, we provide a sample wiki page that takes as input FASTA-formatted nucleotide and protein sequences, GFF3 files containing exonic coordinates, and an hmmscan output file containing information on Pfam-A domains. The output of this perl script is called wikipage.out. [file 1471-2164-15-316-S4.zip › 1231167650113075_add4.pl]

#!/usr/bin/perl
#########################################################################################################################################################################
#																				 	#
# create_wiki_page.pl																			#
#																					#
# This program demontrates how users can create MediaWiki pages containing data of protein, nucleotide sequences, exonic genomic coordinates, and Pfam-A domain.	#
#																					#
# Usage: ./create_wiki_page.pl -n nt.fa -a aa.fa -d dir -p pf -o out													#
#																					#
# The program requires four parameters: 																#
# -n: a nucleotide fasta file																		#
# -a: a protein fasta file																		#
# -d: a directory containing .gff3 files 																#
# -p: a pfam (running hmmscan) output file																#
# -o: output directory 																			#
#																					#
# Once you have an output file (e.g. ML00011a) created by the create_wiki_page.pl, run the command below to insert that page into the MediaWiki database:		#
#																					#
# php /path_to_wiki_home/maintenance/importTextFile.php --user=USERNAME /path/ML00011a											#
# 																					#
######################################################################################################################################################################### 

use strict;
use warnings;
use Bio::Perl;
use Getopt::Std;

my $usage=
  "\nUSAGE:\n".
  "        $0 -n [nucleotide] -a [protein] -d [gff3_dir] -o [outdir]\n".
  "\n".
  " -n: nucleotide fasta file\n".
  " -a: protein fasta file\n".
  " -d: directory containing .gff3 files\n".
  " -p: Pfam-A domain file\n".
  " -o: Output directory \n\n";

my %args;
getopt('nadpo', \%args);

my $NT_FILE = $args{'n'} if $args{'n'};
my $AA_FILE = $args{'a'} if $args{'a'};
my $COORDS_DIR = $args{'d'} if $args{'d'};
my $PF_FILE = $args{'p'} if $args{'p'};
my $OUT_DIR = $args{'o'} if $args{'o'};

die $usage unless ($NT_FILE && $AA_FILE && $COORDS_DIR && $PF_FILE && $OUT_DIR);

my @GENE_IDS = ();

my $rh_nt = get_seqs($NT_FILE);
my $rh_aa = get_seqs($AA_FILE);
my $rh_coords = get_coords();
my $rh_pfam = get_pfam_data();

foreach my $id (@GENE_IDS) {
    my $file = "$OUT_DIR/${id}";
    open OUT, ">$file" or die "cannot open >$file:$!";
    my $wiki_page = get_page($id,$rh_nt,$rh_aa,$rh_coords,$rh_pfam);
    print OUT $wiki_page;
    close OUT;
}

#generate a wiki page
sub get_page {
    my $id = shift;#e.g. ML00011a
    my $rh_nt = shift;
    my $rh_aa = shift;
    my $rh_coords = shift;
    my $rh_pfam = shift;
    
    my $scaf = substr($id,0,6);
    my $page = '';
$page = qq~
<br>'''Name:''' $id
<br>'''Scaffold:''' $scaf
<br>'''Status:''' Preliminary


== Protein Sequence ==

<pre>>$id - protein
~;
if($rh_aa->{$id}){
    $page .= qq~$rh_aa->{$id}</pre>~;
}
else{
    $page .= qq~NA</pre>~;
}

    $page .= qq~


== Nucleotide Sequence ==

<pre>>$id - transcript
~;
if($rh_nt->{$id}){
    $page .= qq~$rh_nt->{$id}</pre>~;
}
else{
    $page .= qq~NA</pre>~;
}

    $page .= qq~


== Exonic Genomic Coordinates ==

~;

    my $coord_code = "{| cellpadding=2 border=1\n";
    foreach my $ra_coords (@{$rh_coords->{$id}}) {
$coord_code .= qq~|style="background:#f0f0f0;"|'''$ra_coords->[0]'''
|$ra_coords->[1]
|$ra_coords->[2]
|-
~;
    }
    $coord_code =~ s/-$/}/;
    $page .= "$coord_code";

$page .= qq~

== Pfam-A Domains ==
~;

    if ($rh_pfam->{$id} && $rh_aa->{$id}) {
$page .= qq~
{| border=1 cellpadding="5" cellspacing="1"
| align="center" style="background:#f0f0f0;" rowspan="2"|'''Pfam-A Domain'''
| align="center" style="background:#f0f0f0;" rowspan="2"|'''Pfam ID'''
| align="center" style="background:#f0f0f0;" colspan="2"|'''Mnemiopsis Protein'''
| align="center" style="background:#f0f0f0;" colspan="2"|'''HMM'''
| align="center" style="background:#f0f0f0;" rowspan="2"|'''E-value'''
| align="center" style="background:#f0f0f0;" rowspan="2"|'''Sequence'''
|-
| align="center" style="background:#f0f0f0;"|'''Start'''
| align="center" style="background:#f0f0f0;"|'''End'''
| align="center" style="background:#f0f0f0;"|'''Start'''
| align="center" style="background:#f0f0f0;"|'''End'''
|-
~;

    	my $aaseq = $rh_aa->{$id};
    	$aaseq =~ s/\n//g;
    
        foreach my $ra_pfam (@{$rh_pfam->{$id}}) {
            my $len = $ra_pfam->[18] - $ra_pfam->[17] + 1;
            my $aasubseq = substr($aaseq,($ra_pfam->[17] - 1),$len);
	    my $pf_seq = $aasubseq;
	    $pf_seq = format_pf_seq($pf_seq);
            $page .= qq~|$ra_pfam->[0]
|<span class='plainlinks'>[http://pfam.janelia.org//family/$ra_pfam->[1] $ra_pfam->[1]]</span>
|$ra_pfam->[17]
|$ra_pfam->[18]
|$ra_pfam->[15]
|$ra_pfam->[16]
|$ra_pfam->[6]
|<div style="font-family: "Courier New"; letter-spacing: 0.5px; line-height: 1.2em;">$pf_seq</div>
|-
~;
        }
        $page =~ s/-$/}/;
        $page .= qq~\n\n~;
    } else {
        $page =~ s/-$/}/;
        $page .= qq~''No Pfam-A domains detected''\n\n~;
    }

    return $page;
}

#parse .gff3 files; number of gene ids must be identical to those of the protein and nucleotide sequences
sub get_coords {
    my $coords = {};
    
    opendir(DIR, $COORDS_DIR) or die "cannot opendir $COORDS_DIR:$!";
    my @files = grep { !/^\./ && -f "$COORDS_DIR/$_" } readdir(DIR);
    closedir DIR;

    foreach my $file (@files) {
	$file =~ m/(.*)\.gff3/;
	my $scaffold = $1;
        open IN, "$COORDS_DIR/$file" or die "cannot open $COORDS_DIR/$file:$!";
        my ($gene_id,$gene_count) = (0,0);
        while (my $line = <IN>) {
            next if ($line =~ m/^\s*$/);
            next if ($line =~ m/^#/);
            die "unexpected line: $line" unless ($line =~ m/^$scaffold/);
            my @fields = split /\t/, $line;
            next if ($fields[1] eq 'example');
            next if ($fields[2] eq 'mRNA');
            if ($fields[2] eq 'gene') {
		$fields[8] =~ /Name=(.*)/;
		$gene_id = $1;
                $gene_count++;
            } elsif ($fields[2] eq 'five_prime_UTR' ||
                     $fields[2] eq 'three_prime_UTR' ||
                     $fields[2] eq 'CDS') {
                push @GENE_IDS, $gene_id unless ($coords->{$gene_id});
                push @{$coords->{$gene_id}}, [$fields[2],$fields[3],$fields[4]];
            }
        }
    }

    return $coords;
}

#retrieve nucleotide or protein sequences
sub get_seqs {
    my $fasta = shift;

    my @data = read_all_sequences($fasta);
    my ($id,$sequence) = ('','');
    my $seq_hash = {};
    foreach my $seq (@data){
        $id = $seq->display_id;
        $sequence = format_seq($seq->seq);
	$seq_hash->{$id} = $sequence;
    }
    
    return $seq_hash;
}

sub format_seq {
    my $seq = shift;
    my $width = shift || 60;
    my $section = '';
    my $formatted = '';

    while (length($seq) > $width) {
        $section = substr($seq, 0, $width);
        $formatted .= "$section\n";
        $seq = substr($seq,$width);
    }
    $formatted .= $seq;

    return $formatted;
}

sub format_pf_seq {
    my ($seq) = @_;

    my $str;
    for(my $i=0; $i<length($seq); $i=$i+60){
	my $s = substr($seq,$i,60);
	if($str){
	    $str .= "<br/>".$s;
	}
	else{
	    $str = $s;
	}
    }
    
    return $str;
}

#read hmmscan (Pfam-A) output file
sub get_pfam_data {
    my %pfam_data = ();

    open IN, $PF_FILE or die "cannot open $PF_FILE:$!";
    while (my $line = <IN>) {
        next if ($line =~ m/^\s*$/);
        next if ($line =~ m/^\s*#/);
        my @fields = split /\s+/, $line;
        push @{$pfam_data{$fields[3]}}, \@fields;
    }
    return \%pfam_data;
}
